# Supplementary material for: Predicting Pharmacokinetics of Active Constituents in Spatholobi caulis by Using Physiologically Based Pharmacokinetic Models
Source: Pharmaceuticals (Basel). 2024 Dec 3;17(12):1621. doi: 10.3390/ph17121621 (PMC11677527; doi:10.3390/ph17121621)
Supplement: Supplementary file 1 [file pharmaceuticals-17-01621-s001.zip]

Archive with 1 entries (1 files):
- pharmaceuticals-3255532-supplementary.pdf
